# Supplementary material for: Barriers, enablers and motivators of the “I’m an active Hero” physical activity intervention for preschool children: a qualitative study
Source: Front Pediatr. 2024 Jan 31;12:1333173. doi: 10.3389/fped.2024.1333173 (PMC10864600; doi:10.3389/fped.2024.1333173)
Supplement: Supplementary file 1 [file Datasheet1.zip]

Archive with 4 entries (4 files):
- Supplementary File S1. Standards for Reporting Qualitative Research (SRQR) checklist.docx
- Supplementary File S2 pricipals interview guides..docx
- Supplementary File S3 Teachers focus group guides.docx
- Supplementary File S4 Parents focus group guides..docx
